# Supplementary material for: A Recombinase-Based Genetic Circuit for Heavy Metal Monitoring
Source: Biosensors (Basel). 2022 Feb 16;12(2):122. doi: 10.3390/bios12020122 (PMC8870050; doi:10.3390/bios12020122)
Supplement: Supplementary file 1 [file biosensors-12-00122-s001.zip]

Archive with 1 entries (1 files):
- biosensors-1524170-supplementary.pdf
